# Supplementary material for: Comprehensive regional study of ESBL Escherichia coli: genomic insights into antimicrobial resistance and inter-source dissemination of ESBL genes
Source: Front Microbiol. 2025 Jun 10;16:1595652. doi: 10.3389/fmicb.2025.1595652 (PMC12185426; doi:10.3389/fmicb.2025.1595652)
Supplement: Supplementary file 2 [file Table_1.XLSX]

## Sheet: Dataset This Study
		Metadata			Typing	Phenotipic Resistence									In silico AMR traits																	Plasmid
ID	Accession Run	Source	Group	Host	ST Warwick	caz30	caz+c	>=5	ctx30	ctx+c	>=5	fep30	fep+c	>=5	blaCMY-2_1	blaCTX-M-14_1	blaCTX-M-15_1	blaCTX-M-1_1	blaCTX-M-27_1	blaCTX-M-32_2	blaCTX-M-64_1	blaDHA-1_1	blaOXA-10_1	blaOXA-181_1	blaOXA-1_1	blaSHV-12_1	blaTEM-104_1	blaTEM-106_1	blaTEM-1A_1	blaTEM-1B_1	blaTEM-52B_1	Col(BS512)_1	Col(KPHS6)_1	Col(MG828)_1	Col156_1	Col3M_1	Col440II_1	Col440I_1	Col8282_1	ColE10_1	ColKP3_1	ColRNAI_1	ColpVC_1	IncB/O/K/Z_1	IncB/O/K/Z_2	IncFIA_1	IncFIB(AP001918)_1	IncFIB(K)_1_Kpn3	IncFIB(pB171)_1_pB171
2024-TE-4674-1-1	SRR32285548	Faeces	Farm animal	Poultry	43	17	35	18	28	36	8	30	35	5	.	.	.	.	.	.	.	.	.	.	.	100	.	.	.	.	.	.	.	100.00;100.00	.	.	.	100	.	.	.	98.46;100.00	.	.	.	.	.	.	100
2024-TE-4674-1-10	SRR32285547	Faeces	Farm animal	Poultry	1276	18	35	17	27	35	8	30	36	6	.	.	.	.	.	.	.	.	.	.	.	100	.	.	.	.	.	.	.	98.47	.	.	.	.	.	.	.	100	.	.	.	.	100	.	.
2024-TE-4674-1-3	SRR32285516	Faeces	Farm animal	Poultry	1276	15	34	19	24	35	11	31	38	7	.	.	.	.	.	.	.	.	.	.	.	100	.	.	.	.	.	.	.	98.47	.	.	.	.	.	.	.	100	.	.	.	.	100	.	.
2024-TE-4674-1-4	SRR32285505	Faeces	Farm animal	Poultry	746	19	35	16	26	35	9	32	35	3	.	.	.	.	.	.	.	.	.	.	.	100	95.01	.	.	.	.	.	.	.	.	.	.	.	.	.	.	.	.	.	.	.	100	.	.
2024-TE-4674-1-5	SRR32285494	Faeces	Farm animal	Poultry	43	15	34	19	24	34	10	29	36	7	.	.	.	.	.	.	.	.	.	.	.	100	.	.	.	.	.	.	.	100.00;100.00	.	.	.	100	.	.	.	98.46;100.00	.	.	.	.	.	.	100
2024-TE-4674-1-6	SRR32285483	Faeces	Farm animal	Poultry	43	16	34	18	27	35	8	32	37	5	.	.	.	.	.	.	.	.	.	.	.	100	.	.	.	.	.	.	.	100.00;100.00	.	.	.	100	.	.	.	98.46;100.00	.	.	.	.	.	.	100
2024-TE-4674-1-8	SRR32285472	Faeces	Farm animal	Poultry	43	19	35	16	26	34	8	33	37	4	.	.	.	.	.	.	.	.	.	.	.	100	.	.	.	.	.	.	.	100.00;100.00	.	.	.	.	.	.	.	100	.	.	.	.	.	.	100
2024-TE-4674-1-9	SRR32285461	Faeces	Farm animal	Poultry	43	16	32	16	25	34	9	30	38	8	.	.	.	.	.	.	.	.	.	.	.	100	.	.	.	.	.	.	.	100.00;100.00	.	.	.	100	.	.	.	98.46;100.00	.	.	.	.	.	.	100
2024-TE-4678-1-1	SRR32285450	Faeces	Farm animal	Cattle	16565	17	34	17	23	32	9	29	36	7	.	100	.	.	.	.	.	.	.	.	100	.	.	.	.	100	.	.	.	.	.	.	.	.	.	.	.	.	.	.	.	.	.	.	.
2024-TE-4678-1-2	SRR32285439	Faeces	Farm animal	Cattle	16565	18	36	18	24	33	9	28	34	6	.	100	.	.	.	.	.	.	.	.	100	.	.	.	.	100	.	.	.	.	.	.	.	.	.	.	.	.	.	.	.	.	.	.	.
2024-TE-4678-1-4	SRR32285546	Faeces	Farm animal	Cattle	16565	20	21	1	23	24	1	30	34	4	.	100	.	.	.	.	.	.	.	.	100	.	.	.	.	100	.	.	.	.	.	.	.	.	.	.	.	.	.	.	.	.	.	.	.
2024-TE-4678-1-5	SRR32285535	Faeces	Farm animal	Cattle	16565	26	31	5	21	27	6	22	27	5	.	100	.	.	.	.	.	.	.	.	100	.	.	.	.	100	.	.	.	.	.	.	.	.	.	.	.	.	.	.	.	.	.	.	.
2024-TE-4678-1-7	SRR32285524	Faeces	Farm animal	Cattle	16565	26	31	5	21	25	4	23	29	6	.	100	.	.	.	.	.	.	.	.	100	.	.	.	.	100	.	.	.	.	.	.	.	.	.	.	.	.	.	.	.	.	.	.	.
2024-TE-4678-2-1	SRR32285523	Faeces	Farm animal	Cattle	744	25	31	6	21	25	4	24	29	5	.	.	.	100	.	.	.	.	.	.	.	.	.	.	.	100	.	.	.	.	.	.	.	.	.	.	.	.	.	.	.	.	100	.	.
2024-TE-4684-1-1	SRR32285522	Faeces	Farm animal	Cattle	3018	27	31	4	20	27	7	25	31	6	.	.	100	.	.	.	.	.	.	.	.	.	.	.	.	100	.	.	.	.	.	.	.	.	.	.	.	.	.	.	.	.	.	.	.
2024-TE-4684-1-2	SRR32285521	Faeces	Farm animal	Cattle	23	25	31	6	19	25	6	21	29	8	.	.	.	.	.	.	.	.	100	.	.	100	.	.	.	.	.	.	.	100	.	.	.	.	.	.	.	100.00;100.00;100.00	.	.	.	.	100	.	.
2024-TE-4684-1-3	SRR32285520	Faeces	Farm animal	Cattle	23	25	31	6	18	25	7	21	31	10	.	.	.	.	.	.	.	.	100	.	.	100	.	.	.	.	.	.	.	100	.	.	.	.	.	.	.	100.00;100.00;100.00	.	.	.	.	100	.	.
2024-TE-4684-1-4	SRR32285519	Faeces	Farm animal	Cattle	50	19	22	3	13	24	11	19	22	3	.	.	100	.	.	.	.	.	.	.	.	.	.	.	.	100	.	.	.	.	.	.	.	.	.	.	.	100	.	.	.	.	100	.	.
2024-TE-4685-1-1	SRR32285518	Faeces	Wild animal	Fox	95	24	30	6	19	26	7	19	27	8	.	100	.	.	.	.	.	.	.	.	.	.	.	.	.	100	.	.	.	.	92.21	.	.	.	.	.	.	.	.	.	.	100	100	.	.
2024-TE-4686-1-1	SRR32285517	Urine	Human	Human	131	21	28	7	15	23	8	20	28	8	.	.	100	.	.	.	.	.	.	.	100	.	.	.	.	100	.	.	.	.	100	.	.	.	97.58	.	.	.	.	.	.	100	.	.	.
2024-TE-4687-1-1	SRR32285515	Drainage liquid	Human	Human	131	23	29	6	15	28	13	19	27	8	.	.	100	.	.	.	.	.	.	.	100	.	.	.	.	.	.	.	.	100	100	.	.	.	.	.	.	.	.	.	.	100	.	.	.
2024-TE-4688-1-1	SRR32285514	Faeces	Wild animal	Wild boar	414	15	31	16	24	41	17	31	37	6	.	100	.	.	.	.	.	.	.	.	.	.	.	.	.	.	.	.	.	.	.	.	.	97.37	.	.	.	.	.	.	.	.	.	.	.
2024-TE-4689-1-1	SRR32285513	Faeces	Farm animal	Fox	1485	15	31	16	23	39	16	29	35	6	100	.	.	.	.	.	.	.	.	.	.	.	.	.	.	.	.	.	.	.	.	.	.	.	.	.	.	.	.	.	.	.	100	.	.
2024-TE-4690-1-1	SRR32285512	Faeces	Farm animal	Wild boar	410	14	29	15	21	37	16	27	34	7	100	.	100	.	.	.	.	.	.	100	100	.	.	.	.	100	.	91.42	.	.	.	.	.	.	.	.	81.79	.	.	.	.	100	100	.	.
2024-TE-4691-1-1	SRR32285511	Feaces	Farm animal	Cattle	201	15	27	12	22	32	10	27	31	4	.	.	100	.	.	.	.	.	.	.	.	.	.	.	.	.	.	.	.	.	.	.	.	.	.	.	.	.	.	.	.	98.97	.	.	100
2024-TE-4692-1-1	SRR32285510	Feaces	Farm animal	Swine	1718	13	27	14	21	35	14	26	28	2	.	.	.	100	.	.	.	.	.	.	.	.	.	.	.	.	.	.	.	.	.	.	.	.	.	.	.	.	.	.	.	93.56	100	.	.
2024-TE-4701-1-1	SRR32285509	Faeces	Farm animal	Swine	117	19	40	21	24	36	12	30	32	2	.	.	.	100	.	.	.	.	.	.	.	.	.	.	.	.	.	.	.	.	98.7	.	.	.	.	.	.	100	.	.	.	.	100	.	.
2024-TE-4702-1-1	SRR32285508	Faeces	Wild animal	Wild boar	1722	15	31	16	24	41	17	31	37	6	.	.	100	.	.	.	.	.	.	.	.	.	.	.	.	.	.	.	.	.	.	.	.	.	.	.	.	.	.	.	.	.	.	.	.
2024-TE-4703-1-1	SRR32285507	Urine	Human	Human	69	24	27	3	5	28	23	18	28	10	.	.	.	100	.	.	.	.	.	.	.	.	.	.	.	100	.	.	.	.	.	.	.	.	98.55;100.00	.	.	100	.	.	.	.	100	.	.
2024-TE-4706-1-1	SRR32285506	Urine	Human	Human	131	18	31	13	25	33	8	30	34	4	.	.	100	.	.	.	.	.	.	.	100	.	.	.	.	.	.	.	.	.	.	.	.	.	.	.	.	.	.	.	.	100	.	.	.
2024-TE-4709-1-1	SRR32285504	Faeces	Farm animal	Swine	206	18	30	12	25	35	10	30	34	4	.	.	.	100	.	.	.	.	.	.	.	.	.	.	.	100	.	.	.	.	.	.	.	.	.	.	.	.	.	.	.	.	100	.	.
2024-TE-4709-1-2	SRR32285503	Faeces	Farm animal	Swine	206	20	29	9	14	31	17	18	28	10	.	.	.	100	.	.	.	.	.	.	.	.	.	.	.	100	.	.	.	.	.	.	.	.	.	.	.	.	.	.	.	.	100	.	.
2024-TE-4709-1-3	SRR32285502	Faeces	Farm animal	Swine	206	21	29	8	5	29	24	21	29	8	.	.	.	100	.	.	.	.	.	.	.	.	.	.	.	100	.	.	.	.	.	.	.	.	.	.	.	.	.	.	.	.	100	.	.
2024-TE-4709-1-4	SRR32285501	Faeces	Farm animal	Swine	206	18	29	11	13	31	18	18	29	11	.	.	.	100	.	.	.	.	.	.	.	.	.	.	.	100	.	.	.	.	.	.	.	.	.	.	.	.	.	.	.	.	100	.	.
2024-TE-4709-1-5	SRR32285500	Faeces	Farm animal	Swine	206	26	34	8	16	32	16	22	33	11	.	.	.	100	.	.	.	.	.	.	.	.	.	.	.	100	.	.	.	.	.	.	.	.	.	.	.	.	.	.	.	.	100	.	.
2024-TE-4710-1-1	SRR32285499	Faeces	Farm animal	Swine	75	18	40	22	21	24	3	32	28	4	.	.	.	.	.	.	.	.	.	.	.	.	.	.	.	.	.	.	.	.	.	.	.	.	.	.	.	100.00;83.08	.	.	.	98.97	100	.	.
2024-TE-4710-1-3	SRR32285498	Faeces	Farm animal	Swine	410	5	16	11	5	16	11	5	15	10	.	.	.	100	.	.	.	.	.	.	100	.	.	.	.	.	.	.	.	.	.	.	.	100	.	.	.	.	.	.	.	100	100	.	.
2024-TE-4710-1-4	SRR32285497	Faeces	Farm animal	Swine	206	18	31	13	11	32	21	18	29	11	.	.	.	100	.	.	.	.	.	.	.	.	.	.	.	100	.	.	.	.	.	.	.	.	.	.	.	.	.	.	.	.	100	.	.
2024-TE-4710-1-5	SRR32285496	Faeces	Farm animal	Swine	117	17	31	14	10	32	22	17	30	13	.	.	.	100	.	.	.	.	.	.	.	.	.	.	.	.	.	.	.	.	.	.	.	.	.	.	.	100	.	.	.	.	100	.	.
2024-TE-4710-1-6	SRR32285495	Faeces	Farm animal	Swine	410	24	32	8	29	39	10	32	35	3	100	.	.	.	.	.	.	.	.	.	.	.	.	.	.	.	.	.	.	.	100	.	.	.	100	100	.	100	.	.	.	.	100	.	.
2024-TE-4710-1-7	SRR32285493	Faeces	Farm animal	Swine	206	18	29	11	24	36	12	29	32	3	.	.	.	100	.	.	.	.	.	.	.	.	.	.	.	100	.	.	.	.	.	.	.	.	.	.	.	.	.	.	.	.	100	.	.
2024-TE-4710-1-8	SRR32285492	Faeces	Farm animal	Swine	206	5	28	23	13	25	12	14	27	13	.	.	.	100	.	.	.	.	.	.	.	.	.	.	.	100	.	.	.	.	.	.	.	.	.	.	.	.	.	.	.	.	100	.	.
2024-TE-4710-1-9	SRR32285491	Faeces	Farm animal	Swine	7488	28	39	11	22	33	11	31	33	2	.	.	.	100	.	.	.	.	.	.	.	.	.	.	.	.	.	.	.	100	100.00;100.00	.	.	.	.	.	.	100	.	.	100	.	100	.	.
2024-TE-4711-1-1	SRR32285490	Faeces	Wild animal	Weasel	1431	30	33	3	25	27	2	33	31	2	.	.	100	.	.	.	.	.	.	.	.	.	.	.	.	100	.	.	.	.	.	.	.	.	.	.	.	.	.	.	.	.	100	100	.
2024-TE-4712-1-1	SRR32285489	Urine	Human	Human	131	24	26	2	20	29	9	24	27	3	.	.	100	.	.	.	.	.	.	.	100	.	.	.	.	.	.	.	.	.	100	.	.	.	.	.	.	.	.	.	.	98.97	100	.	.
2024-TE-4713-1-1	SRR32285488	Faeces	Wild animal	Deer	69	20	30	10	24	30	6	22	29	7	.	.	.	100	.	.	.	.	.	.	.	.	.	.	.	100	.	.	.	.	.	.	.	.	.	.	.	.	.	.	.	.	100	.	.
2024-TE-4715-1-1	SRR32285487	Faeces	Farm animal	Sheep	23	18	28	10	25	28	3	23	28	5	.	.	.	.	.	.	.	.	100	.	.	100	.	.	.	.	.	.	.	100	.	.	.	.	.	.	.	100.00;100.00	100	.	.	.	100	.	.
2024-TE-4715-1-2	SRR32285486	Faeces	Farm animal	Sheep	522	20	30	10	23	29	6	23	29	6	.	.	.	.	.	100	.	.	.	.	.	.	.	.	.	.	.	.	.	.	.	.	99.29	.	.	.	.	100	.	.	.	.	.	.	.
2024-TE-4715-1-3	SRR32285485	Faeces	Farm animal	Sheep	23	24	26	2	19	29	10	22	28	6	.	.	.	.	.	.	.	.	100	.	.	100	.	.	.	.	.	.	.	100	.	.	.	.	.	.	.	100.00;100.00	100	.	.	.	100	.	.
2024-TE-4715-1-4	SRR32285484	Faeces	Farm animal	Sheep	23	29	30	1	30	35	5	36	34	2	.	.	.	.	.	.	.	.	100	.	.	100	.	.	.	100	.	.	.	100	.	.	.	.	.	.	.	100.00;100.00	100	.	.	.	100	.	.
2024-TE-4718-1-1	SRR32285482	Urine	Human	Human	131	21	24	3	25	28	3	31	30	1	.	.	.	.	100	.	.	.	.	.	.	.	.	.	.	.	.	.	.	100	92.21;100.00	.	.	.	.	.	.	.	.	.	.	100	100	.	.
2024-TE-4719-1-1	SRR32285481	Faeces	Wild animal	Wild boar	165	22	23	1	25	28	3	30	29	1	.	.	.	.	.	.	.	.	100	.	.	100	.	.	.	100	.	.	.	.	.	.	.	97.37	.	.	.	98.46	.	.	.	.	.	.	.
2024-TE-4721-1-1	SRR32285480	Faeces	Wild animal	Fox	2144	5	29	24	23	29	6	20	30	10	.	.	.	.	.	.	.	.	.	.	.	100	.	.	.	.	.	.	.	.	.	.	99.29	.	.	.	.	96.92	.	.	.	100	100	.	.
2024-TE-4755-1-1	SRR32285479	Urine	Human	Human	131	20	21	1	25	30	5	32	29	3	.	.	100	.	.	.	.	.	.	.	100	.	.	.	.	.	.	100	.	.	.	.	.	.	.	.	.	.	.	.	.	100	.	.	.
2024-TE-4756-1-1	SRR32285478	Faeces	Companion animal	Dog	1196	23	28	5	16	30	14	20	30	10	.	.	.	100	.	.	.	.	.	.	.	.	.	100	.	.	.	.	.	.	.	.	.	.	.	.	.	.	.	.	.	.	100	.	.
2024-TE-4757-1-1	SRR32285477	Faeces	Companion animal	Dog	3580	27	31	4	29	32	3	33	32	1	.	.	100	.	.	.	.	.	.	.	.	.	.	.	.	.	.	.	.	.	.	.	.	.	.	.	.	.	.	.	.	.	.	.	.
2024-TE-4758-1-1	SRR32285476	Faeces	Companion animal	Dog	69	20	31	11	25	29	4	22	29	7	.	.	.	100	.	.	.	.	.	.	.	.	.	.	.	100	.	.	.	.	.	.	.	.	.	.	.	.	.	.	.	.	100	.	.
2024-TE-4759-1-1	SRR32285475	Faeces	Companion animal	Dog	369	22	31	9	15	32	17	19	30	11	.	.	.	100	.	.	.	.	.	.	.	.	.	.	.	.	.	.	.	.	.	.	.	.	.	.	.	.	.	100	.	93.56	100	.	.
2024-TE-4761-1-1	SRR32285474	Faeces	Companion animal	Dog	3018	18	20	2	14	24	10	17	21	4	.	.	100	.	.	.	.	.	.	.	100	.	.	.	.	100	.	.	.	.	100	.	.	.	.	.	.	.	.	.	.	.	.	.	.
2024-TE-4762-1-1	SRR32285473	Urine	Human	Human	131	24	28	4	22	30	8	25	28	3	.	.	100	.	.	.	.	.	.	.	100	.	.	.	.	.	.	100	.	.	100.00;100.00	.	.	.	100	.	.	100	.	.	96.25	98.97	100	.	.
2024-TE-4763-1-1	SRR32285471	Urine	Human	Human	131	16	19	3	21	26	5	29	29	0	.	.	.	.	100	.	.	.	.	.	.	.	.	.	.	.	.	.	.	91.98;100.00	100	.	.	.	.	.	.	100.00;100.00	.	.	.	100	100	.	.
2024-TE-4764-1-1	SRR32285470	Faeces	Companion animal	Dog	3580	27	32	5	25	29	4	33	31	2	.	.	100	.	.	.	.	.	.	.	.	.	.	.	.	.	.	.	.	.	.	.	.	.	.	.	.	.	.	.	.	.	.	.	.
2024-TE-4765-1-1	SRR32285469	Faeces	Companion animal	Dog	3580	13	31	18	27	31	4	21	31	10	.	.	100	.	.	.	.	.	.	.	.	.	.	.	.	.	.	.	.	.	.	.	.	.	.	.	.	.	.	.	.	.	.	.	.
2024-TE-4766-1-1	SRR32285468	Faeces	Farm animal	Poultry	770	28	31	3	24	26	2	32	31	1	100	.	.	.	.	.	.	.	.	.	.	.	.	.	.	.	.	.	.	98.47	.	.	.	.	99.03	.	.	100	.	.	.	.	100	.	.
2024-TE-4766-1-3	SRR32285467	Faeces	Farm animal	Poultry	6736	23	25	2	17	18	1	28	27	1	.	.	.	.	.	.	.	.	.	.	.	100	.	.	.	100	.	.	.	.	.	.	.	100	.	.	.	100	.	.	.	.	.	.	.
2024-TE-4768-1-1	SRR32285466	Urine	Human	Human	1193	19	22	3	13	24	11	19	22	3	.	100	.	.	.	.	.	.	.	.	.	.	.	.	.	100	.	.	.	.	100	.	.	.	.	.	.	100	.	100	.	100	100	.	.
2024-TE-4769-1-1	SRR32285465	Meat	Farm animal	Poultry	155	21	27	6	6	29	23	18	28	10	100	.	.	.	.	.	.	.	.	.	.	.	.	.	.	100	.	.	.	98.85	.	.	.	.	.	.	.	98.46	.	.	.	.	100	.	.
2024-TE-4770-1-1	SRR32285464	Faeces	Wild animal	Porcupine	69	16	21	5	21	28	7	26	27	1	.	.	.	100	.	.	.	.	.	.	.	.	.	.	.	100	.	.	.	.	.	.	.	.	.	100	.	.	.	.	.	.	100	.	.
2024-TE-4771-1-1	SRR32285463	Urine	Human	Human	131	13	14	1	5	16	11	16	19	3	.	.	.	.	100	.	.	.	.	.	.	.	.	.	.	100	.	.	.	100	92.21;100.00	.	.	.	97.58	.	.	.	.	.	.	100	100	.	.
2024-TE-4772-1-1	SRR32285462	Urine	Human	Human	1193	18	21	3	21	24	3	28	24	4	.	.	100	.	.	.	.	.	.	.	.	.	.	.	.	.	.	100	.	.	92.21	.	.	.	.	.	.	100	.	.	.	100	100	.	.
2024-TE-4773-1-1	SRR32285460	Faeces	Companion animal	Dog	69	17	30	13	5	28	23	5	25	20	.	.	.	100	.	.	.	.	.	.	.	.	.	.	.	100	.	.	.	.	.	.	.	.	.	.	.	.	.	.	.	.	100	.	.
2024-TE-4774-1-1	SRR32285459	Faeces	Wild animal	Badger	38	17	24	7	5	28	23	18	25	7	100	.	.	.	.	.	.	.	.	.	.	.	.	.	.	.	.	.	.	.	.	.	.	.	.	.	.	.	.	.	.	.	.	.	.
2024-TE-4775-1-1	SRR32285458	Faeces	Companion animal	Dog	542	14	20	6	5	20	15	8	20	12	.	.	.	100	.	.	.	.	.	.	.	.	.	.	.	100	.	.	.	.	.	.	.	.	.	.	.	98.46	.	.	.	.	.	.	.
2024-TE-4777-1-1	SRR32285457	Faeces	Wild animal	Fox	58	12	21	9	5	24	19	5	21	16	.	.	.	.	.	.	.	.	.	.	.	100	.	.	.	.	.	.	.	.	.	.	100	.	.	.	.	100.00;90.77;98.46	.	.	.	.	100	.	.
2024-TE-4778-1-1	SRR32285456	Urine	Human	Human	131	14	22	8	5	22	17	5	22	17	.	.	100	.	.	.	.	.	.	.	.	.	.	.	.	100	.	.	.	.	100	.	.	.	.	.	.	100	.	.	.	.	100	.	.
2024-TE-4784-1-1	SRR32285455	Urine	Human	Human	131	19	20	1	21	23	2	27	26	1	.	.	100	.	.	.	.	.	.	.	.	.	.	.	.	.	.	.	100	.	100	.	.	.	.	.	.	100	.	.	98.12	.	.	.	.
2024-TE-4785-1-1	SRR32285454	Faeces	Companion animal	Dog	665	25	28	3	13	27	14	18	28	10	.	.	.	100	.	.	.	.	.	.	.	.	.	.	.	100	.	.	.	100.00;100.00;90.84	.	.	.	100	.	.	.	100	.	.	.	.	100	.	.
2024-TE-4786-1-1	SRR32285453	Faeces	Companion animal	Dog	369	13	15	2	17	21	4	29	22	7	.	.	.	100	.	.	.	.	.	.	.	.	.	.	.	100	.	.	.	.	.	.	.	.	.	.	.	.	.	100	.	93.56	100	.	.
2024-TE-4787-1-1	SRR32285452	Urine	Human	Human	1193	29	30	1	32	32	0	33	33	0	.	.	.	.	.	.	100	.	.	.	.	.	.	.	.	.	.	100	.	100.00;100.00	100	.	.	.	.	.	.	.	.	.	.	100	100	.	.
2024-TE-4788-1-1	SRR32285451	Faeces	Wild animal	Wolf	515	15	28	13	24	32	8	28	30	2	.	.	.	.	.	.	.	.	100	.	.	100	.	.	.	100	.	.	.	.	.	.	.	.	.	.	.	.	.	.	.	.	.	.	.
2024-TE-4789-1-1	SRR32285449	Faeces	Wild animal	Badger	38	18	28	10	24	33	9	28	30	2	.	.	100	.	.	.	.	.	.	.	.	.	.	.	.	.	.	.	.	.	.	.	.	.	.	.	.	.	.	.	.	.	.	.	.
2024-TE-4790-1-1	SRR32285448	Meat	Farm animal	Poultry	117	25	29	4	5	29	24	9	27	18	.	.	.	.	.	.	.	.	.	.	.	.	.	.	.	.	100	.	.	.	.	.	.	.	.	.	.	.	100	.	98.12	.	100	.	.
2024-TE-4791-1-1	SRR32285447	Meat	Farm animal	Poultry	10	14	27	13	5	28	23	10	28	18	.	.	.	.	.	.	.	.	.	.	.	.	.	.	.	.	.	.	.	100	.	.	.	.	.	.	.	100	.	.	.	.	.	.	.
2024-TE-4802-1-1	SRR32285446	Urine	Human	Human	73	20	27	7	18	28	10	25	27	2	.	.	.	.	.	.	.	.	.	.	.	.	.	.	.	.	.	.	.	.	.	.	.	.	.	.	.	.	.	.	.	.	.	.	.
2024-TE-4803-1-1	SRR32285445	Blood	Human	Human	410	21	31	10	15	33	18	21	32	11	100	.	100	.	.	.	.	.	.	100	100	.	.	.	.	100	.	100	.	.	.	.	.	.	.	.	81.79	.	.	.	.	100	100	.	.
2024-TE-4805-1-1	SRR32285444	Skin	Farm animal	Poultry	2253	20	25	5	5	30	25	20	27	7	.	.	.	.	.	.	.	.	.	.	.	100	.	.	.	100	.	.	.	.	.	.	.	.	.	.	.	.	.	.	.	93.56	100	.	.
2024-TE-4806-1-1	SRR32285443	Urine	Human	Human	131	14	31	17	12	33	21	17	31	14	.	.	100	.	.	.	.	.	.	.	100	.	.	.	.	.	.	.	.	.	100	.	.	.	.	.	.	.	.	.	.	98.97	100	.	.
2024-TE-4807-1-1	SRR32285442	Blood	Human	Human	410	19	27	8	5	28	23	21	30	9	100	.	100	.	.	.	.	.	.	100	100	.	.	.	.	100	.	100	.	.	.	.	.	.	.	.	81.79	.	.	.	.	100	100	.	.
2024-TE-4808-1-1	SRR32285441	Faeces	Farm animal	Poultry	10	9	25	16	5	27	22	13	27	14	.	.	.	100	.	.	.	.	.	.	.	.	.	.	.	.	.	.	.	98.47	98.70;100.00	.	.	.	.	.	.	90.77;100.00	100	.	100	.	99.85	.	.
2024-TE-4808-1-2	SRR32285440	Faeces	Farm animal	Poultry	10	16	19	3	5	21	16	14	22	8	.	.	.	100	.	.	.	.	.	.	.	.	.	.	.	.	.	.	.	98.47;98.47	98.70;100.00	.	.	.	.	.	.	90.77;100.00	100	.	100	.	99.85	.	.
2024-TE-4808-1-3	SRR32285438	Faeces	Farm animal	Poultry	17293	18	22	4	5	23	18	5	22	17	.	.	.	.	.	.	.	.	.	.	.	100	.	.	.	100	.	.	.	98.47;100.00;100.00	.	.	.	.	98.55	.	.	.	100	.	.	93.56	100	.	.
2024-TE-4809-1-1	SRR32285437	Faeces	Companion animal	Dog	10	19	26	7	24	32	8	28	29	1	.	.	100	.	.	.	.	.	.	.	.	.	.	.	.	100	.	.	.	.	.	.	.	.	.	.	.	.	.	.	.	.	100	100	.
2024-TE-4810-1-1	SRR32285436	Urine	Wild animal	Roe deer	17292	19	25	6	14	26	12	17	25	8	.	.	100	.	.	.	.	.	.	.	.	.	.	.	.	.	.	.	.	.	.	.	.	.	.	.	.	.	.	.	.	.	100	.	.
2024-TE-4812-1-1	SRR32285435	Faeces	Wild animal	Roe deer	17294	19	25	6	14	26	12	17	25	8	.	.	100	.	.	.	.	.	.	.	.	.	.	.	.	100	.	.	.	.	.	.	.	.	97.58	.	.	98.46	.	.	.	.	100	.	.
2024-TE-4813-1-1	SRR32285434	Faeces	Companion animal	Dog	372	17	24	7	10	27	17	17	24	7	.	.	.	100	.	.	.	.	.	.	.	.	.	.	.	.	.	.	.	.	.	.	.	.	.	.	.	.	.	.	.	.	.	.	.
2024-TE-4814-1-1	SRR32285433	Faeces	Companion animal	Dog	10	18	24	6	14	24	10	20	25	5	.	.	.	100	.	.	.	.	.	.	.	.	.	.	.	100	.	.	.	.	.	.	.	.	.	.	.	.	.	.	.	.	.	.	100
2024-TE-4816-1-1	SRR32285432	Skin	Farm animal	Poultry	6215	19	25	6	12	27	15	21	26	5	.	100	.	.	.	.	.	.	.	.	.	.	.	.	.	.	.	.	.	.	.	.	.	.	.	.	.	.	.	.	.	98.97	100	.	.
2024-TE-4817-1-1	SRR32285431	Faeces	Wild animal	Wild boar	69	21	24	3	13	25	12	21	25	4	.	.	.	.	.	.	.	100	.	.	.	.	.	.	.	.	.	.	.	98.85;98.47	92.21;100.00	.	.	.	.	.	.	100	.	.	.	100	100	.	.
2024-TE-4818-1-1	SRR32285430	Faeces	Companion animal	Dog	349	20	24	4	6	25	19	14	24	10	.	.	.	.	.	.	.	100	.	.	.	.	.	.	.	.	.	.	.	.	.	.	.	.	.	.	.	100	.	.	.	.	.	.	.
2024-TE-4819-1-1	SRR32285429	Skin	Farm animal	Poultry	6215	20	24	4	12	25	13	17	22	5	.	100	.	.	.	.	.	.	.	.	.	.	.	.	.	.	.	.	.	.	.	.	.	.	.	.	.	.	.	.	.	98.97	100	.	.
2024-TE-4820-1-1	SRR32285545	Faeces	Farm animal	Cattle	540	19	23	4	22	27	5	29	28	1	.	.	.	.	.	.	.	.	100	.	.	100	.	.	.	100	.	.	.	.	.	.	.	.	.	.	.	.	.	.	.	.	100	100	.
2024-TE-4820-1-10	SRR32285544	Faeces	Farm animal	Cattle	540	18	23	5	10	23	13	18	23	5	.	.	.	.	.	.	.	.	100	.	.	100	.	.	.	.	.	.	.	.	.	.	.	.	.	.	.	.	.	.	.	.	100	100	.
2024-TE-4820-1-3	SRR32285543	Faeces	Farm animal	Cattle	2436	16	28	12	21	33	12	28	32	4	.	.	100	.	.	.	.	.	.	.	.	.	.	.	100	.	.	.	.	.	.	.	.	.	.	.	.	.	.	.	.	.	.	.	.
2024-TE-4820-1-4	SRR32285542	Faeces	Farm animal	Cattle	165	18	19	1	20	25	5	27	27	0	.	.	100	.	.	.	.	.	.	.	.	.	.	.	.	.	.	.	.	.	.	.	.	.	.	.	.	.	.	.	.	.	.	.	.
2024-TE-4820-1-5	SRR32285541	Faeces	Farm animal	Cattle	58	22	24	2	25	28	3	29	30	1	.	.	.	100	.	.	.	.	.	.	.	.	.	.	.	100	.	.	.	.	.	.	.	.	.	.	.	.	.	.	.	.	100	.	.
2024-TE-4820-1-6	SRR32285540	Faeces	Farm animal	Cattle	10	14	21	7	18	25	7	22	28	6	.	.	.	.	.	.	.	.	.	.	.	100	.	.	.	.	.	.	.	.	.	.	.	.	.	.	.	.	.	.	.	.	.	100	.
2024-TE-4820-1-7	SRR32285539	Faeces	Farm animal	Cattle	10	20	23	3	8	24	16	15	24	9	.	.	.	.	.	.	.	.	.	.	.	100	.	.	.	.	.	.	.	.	.	.	.	.	.	.	.	.	.	.	.	.	.	100	.
2024-TE-4820-1-8	SRR32285538	Faeces	Farm animal	Cattle	540	18	20	2	21	23	2	26	25	1	.	.	.	.	.	.	.	.	100	.	.	100	.	.	.	.	.	.	.	.	.	.	.	.	.	.	.	.	.	.	.	.	100	100	.
2024-TE-4820-1-9	SRR32285537	Faeces	Farm animal	Cattle	540	22	29	7	11	30	19	22	29	7	.	.	.	.	.	.	.	.	100	.	.	100	.	.	.	.	.	.	.	.	.	.	.	.	.	.	.	.	.	.	.	.	100	100	.
2024-TE-4821-1-1	SRR32285536	Faeces	Companion animal	Dog	372	23	23	0	26	25	1	27	25	2	.	.	.	100	.	.	.	.	.	.	100	.	.	.	.	.	.	.	.	.	.	.	.	.	.	.	.	98.46	.	.	.	.	94.57	.	.
2024-TE-4823-1-1	SRR32285534	Meat	Farm animal	Swine	56	12	14	2	10	15	5	21	17	4	.	.	.	.	.	.	.	.	.	.	.	.	.	.	.	.	.	.	.	.	.	.	.	.	.	.	.	.	.	.	.	.	.	.	.
2024-TE-4824-1-1	SRR32285533	Faeces	Companion animal	Dog	117	10	23	13	12	24	12	18	25	7	100	.	.	.	.	.	.	.	.	.	.	.	.	.	.	100	.	.	.	98.47	.	.	.	.	.	.	.	.	.	.	.	.	100	.	.
2024-TE-4825-1-1	SRR32285532	Faeces	Companion animal	Dog	10	22	29	7	24	30	6	30	31	1	.	.	100	.	.	.	.	.	.	.	.	.	.	.	.	100	.	.	.	.	.	.	.	.	.	.	.	.	.	.	.	.	100	100	.
2024-TE-4826-1-1	SRR32285531	Faeces	Companion animal	Dog	10	21	27	6	23	30	7	27	28	1	.	.	.	.	.	.	.	.	.	.	100	.	.	.	.	100	.	.	.	.	.	.	.	.	.	.	.	100.00;92.31;89.23	.	.	.	.	100	.	.
2024-TE-4827-1-1	SRR32285530	Milk	Farm animal	Cattle	162	16	22	6	5	23	18	15	23	8	.	.	.	.	.	100	.	.	.	.	.	.	.	.	.	.	.	.	.	.	.	.	.	.	.	.	.	.	.	.	.	.	100	.	.
2024-TE-4839-1-1	SRR32285529	Faeces	Farm animal	Poultry	10	18	27	9	22	30	8	28	30	2	.	.	.	.	.	.	.	.	.	.	.	100	.	.	.	.	.	.	.	100	.	.	.	.	99.03	.	.	.	.	.	.	.	.	.	.
2024-TE-4839-1-2	SRR32285528	Faeces	Farm animal	Poultry	5451	15	21	6	20	27	7	20	27	7	.	.	.	.	.	.	.	.	.	.	.	100	.	.	.	.	.	.	.	.	.	.	.	100	.	.	.	.	.	.	.	.	100	.	.
2024-TE-4839-1-5	SRR32285527	Faeces	Farm animal	Poultry	8070	21	25	4	13	25	12	19	25	6	.	.	.	.	.	.	.	.	.	.	.	100	.	.	.	.	.	.	.	98.47;100.00	.	.	.	.	.	.	.	.	.	.	.	.	.	.	.
2024-TE-4839-1-6	SRR32285526	Faeces	Farm animal	Poultry	8070	25	28	3	11	27	16	17	27	10	.	.	.	.	.	.	.	.	.	.	.	100	.	.	.	.	.	.	.	100	.	.	.	.	.	.	.	90.77	.	.	.	.	.	.	.
2024-TE-4839-1-7	SRR32285525	Faeces	Farm animal	Poultry	6215	15	22	7	7	23	16	15	22	7	.	100	.	.	.	.	.	.	.	.	.	.	.	.	.	.	.	.	.	.	.	.	.	.	.	.	.	.	.	.	.	98.97	100	.	.
[truncated: 27 more columns]

## Sheet: AST data
SAMPLE	SPECIE	MATRIX	ESBL	Ceftazidime (30 µg)	Ceftazidime (30 µg) + Clavulanic Acid (10 µg)	Test is poYestive if the inhibition zone diameter is ≥ 5 mm larger with clavulanic acid than without	Cefotaxime (30 µg)	Cefotaxime (30 µg) + Clavulanic Acid (10 µg)	Test is positive if the inhibition zone diameter is ≥ 5 mm larger with clavulanic acid than without
2234-1	CHICKEN	FECES	Yes	17	35	18	28	36	8
2234-2	CHICKEN	FECES	Yes	18	35	17	27	35	8
2234-3	CHICKEN	FECES	Yes	15	34	19	24	35	11
2234-4	CHICKEN	FECES	Yes	19	35	16	26	35	9
2234-5	CHICKEN	FECES	Yes	15	34	19	24	34	10
2234-6	CHICKEN	FECES	Yes	16	34	18	27	35	8
2234-7	CHICKEN	FECES	Yes	19	35	16	26	34	8
2234-8	CHICKEN	BOOTSOCKS	Yes	16	32	16	25	34	9
2234-9	CHICKEN	BOOTSOCKS	Yes	17	34	17	23	32	9
2234-10	CHICKEN	BOOTSOCKS	Yes	18	36	18	24	33	9
2818-3	SWINE	FECES	No	20	21	1	23	24	1
3292-1	CATTLE	FECES	Yes	26	31	5	21	27	6
3292-2	CATTLE	FECES	Yes	26	31	5	21	25	4
3292-3	CATTLE	FECES	Yes	25	31	6	21	25	4
3292-4	CATTLE	FECES	Yes	27	31	4	20	27	7
3292-5	CATTLE	FECES	Yes	25	31	6	19	25	6
3292-6	CATTLE	FECES	Yes	25	31	6	18	25	7
3292-7	CATTLE	FECES	Yes	19	22	3	13	24	11
3292-8	CATTLE	BOOTSOCKS	Yes	24	30	6	19	26	7
3292-10	CATTLE	BOOTSOCKS	Yes	21	28	7	15	23	8
4073-1	CHICKEN	FECES	Yes	23	29	6	15	28	13
4073-2	CHICKEN	FECES	Yes	15	31	16	24	41	17
4073-3	CHICKEN	FECES	Yes	15	31	16	23	39	16
4073-4	CHICKEN	FECES	Yes	14	29	15	21	37	16
4073-5	CHICKEN	FECES	Yes	15	27	12	22	32	10
4073-6	CHICKEN	FECES	Yes	13	27	14	21	35	14
4073-7	CHICKEN	FECES	Yes	19	40	21	24	36	12
686-2	FOX	FECES	Yes	15	31	16	24	41	17
900AZ	WILD BOAR	FECES	Yes	24	27	3	5	28	23
4811-5	CATTLE	FECES	Yes	18	31	13	25	33	8
4811-6	CATTLE	FECES	Yes	18	30	12	25	35	10
4811-7	CATTLE	FECES	Yes	20	29	9	14	31	17
4811-9	CATTLE	BOOTSOCKS	Yes	21	29	8	5	29	24
5149-5	CATTLE	FECES	Yes	18	29	11	13	31	18
5144-4	SWINE	FECES	Yes	26	34	8	16	32	16
1405-1	FOX	FECES	Yes	18	40	22	21	24	3
1346-1	WILD BOAR	FECES	Yes	5	16	11	5	16	11
5950	HUMAN	URINE	Yes	18	31	13	11	32	21
5954	HUMAN	DRAINAGE FLUID	Yes	17	31	14	10	32	22
6064-6	SHEEP	FECES	Yes	24	32	8	29	39	10
6064-8	SHEEP	BOOTSOCKS	Yes	18	29	11	24	36	12
6064-9	SHEEP	BOOTSOCKS	Yes	5	28	23	13	25	12
6064-10	SHEEP	BOOTSOCKS	Yes	28	39	11	22	33	11
6071-4	SHEEP	FECES	No	30	33	3	25	27	2
6670-4	SWINE	FECES	Yes	24	26	2	20	29	9
6670-6	SWINE	FECES	Yes	20	30	10	24	30	6
6670-7	SWINE	FECES	Yes	18	28	10	25	28	3
6670-9	SWINE	BOOTSOCKS	Yes	20	30	10	23	29	6
6670-10	SWINE	BOOTSOCKS	Yes	24	26	2	19	29	10
6672-3	SWINE	FECES	Yes	29	30	1	30	35	5
6672-8	SWINE	BOOTSOCKS	No	21	24	3	25	28	3
6672-10	SWINE	BOOTSOCKS	No	22	23	1	25	28	3
6673-2	SWINE	FECES	Yes	5	29	24	23	29	6
6673-3	SWINE	FECES	Yes	20	21	1	25	30	5
6673-4	SWINE	FECES	Yes	23	28	5	16	30	14
6673-5	SWINE	FECES	No	27	31	4	29	32	3
6673-6	SWINE	FECES	Yes	20	31	11	25	29	4
6673-7	SWINE	FECES	Yes	22	31	9	15	32	17
6673-8	SWINE	BOOTSOCKS	Yes	18	20	2	14	24	10
6673-9	SWINE	BOOTSOCKS	Yes	24	28	4	22	30	8
6673-10	SWINE	BOOTSOCKS	Yes	16	19	3	21	26	5
6676-2	SWINE	FECES	Yes	27	32	5	25	29	4
6676-7	SWINE	FECES	Yes	13	31	18	27	31	4
6676-10	SWINE	BOOTSOCKS	No	28	31	3	24	26	2
1982	WILD BOAR	FECES	No	23	25	2	17	18	1
1932	WILD BOAR	FECES	Yes	19	22	3	13	24	11
1980	BADGER	FECES	Yes	21	27	6	6	29	23
1983	FOX	FECES	Yes	16	21	5	21	28	7
1984	WILD BOAR	FECES	Yes	13	14	1	5	16	11
1662	FOX	FECES	No	18	21	3	21	24	3
1660	BEECH MARTEN	FECES	Yes	17	30	13	5	28	23
7298	HUMAN	URINE	Yes	17	24	7	5	28	23
7300	HUMAN	URINE	Yes	14	20	6	5	20	15
7299	HUMAN	URINE	Yes	12	21	9	5	24	19
7302	HUMAN	URINE	Yes	14	22	8	5	22	17
7939-2	WILD BOAR	FECES		16	22	6	21	27	6
7819-1	WOLF	FECES	No	19	20	1	21	23	2
3071	DEER	FECES	Yes	25	28	3	13	27	14
8225	WOLF	FECES	No	13	15	2	17	21	4
9472	/	/	No	29	30	1	32	32	0
9037	FOX	FECES	Yes	15	28	13	24	32	8
9148	FOX	FECES	Yes	18	28	10	24	33	9
10280	HUMAN	URINE	Yes	25	29	4	5	29	24
10279	HUMAN	URINE	Yes	14	27	13	5	28	23
10278	HUMAN	URINE	Yes	20	27	7	18	28	10
10277	HUMAN	URINE	Yes	21	31	10	15	33	18
10276	HUMAN	URINE	Yes	20	25	5	5	30	25
10275	HUMAN	URINE	Yes	14	31	17	12	33	21
10271	HUMAN	URINE	Yes	19	27	8	5	28	23
10270	HUMAN	URINE	Yes	9	25	16	5	27	22
10269	HUMAN	URINE	Yes	16	19	3	5	21	16
3003	DOG	FECES	Yes	18	22	4	5	23	18
2851-4	WOLF	FECES	Yes	19	26	7	24	32	8
3149	DOG	FECES	Yes	19	25	6	14	26	12
3149	DOG	FECES	Yes	19	25	6	14	26	12
3266	DOG	FECES	Yes	17	24	7	10	27	17
3268	DOG	FECES	Yes	18	24	6	14	24	10
3267	DOG	FECES	Yes	19	25	6	12	27	15
3271	DOG	FECES	Yes	21	24	3	13	25	12
3273	DOG	FECES	Yes	20	24	4	6	25	19
3274	DOG	FECES	Yes	20	24	4	12	25	13
4275	CHICKEN	MEAT	Yes	19	23	4	22	27	5
3534	DOG	FECES	Yes	18	23	5	10	23	13
12229-2	CHICKEN	FECES	Yes	16	28	12	21	33	12
12229-3	CHICKEN	FECES	Yes	18	19	1	20	25	5
12229-4	CHICKEN	FECES	No	22	24	2	25	28	3
12229-7	CHICKEN	FECES	Yes	14	21	7	18	25	7
11797	PORCUPINE	FECES	Yes	20	23	3	8	24	16
3376	WOLF	FECES	No	18	20	2	21	23	2
11970	BADGER	FECES	Yes	22	29	7	11	30	19
12738	HUMAN	BLOOD	No	23	23	0	26	25	-1
12075	BADGER	FECES	Yes	12	14	2	10	15	5
3662	DOG	FECES	Yes	10	23	13	12	24	12
4649	CHICKEN	MEAT	Yes	22	29	7	24	30	6
4637	CHICKEN	MEAT	Yes	21	27	6	23	30	7
3906	DOG	FECES	Yes	16	22	6	5	23	18
4824	CHICKEN	MEAT	Yes	18	27	9	22	30	8
13668-1	CHICKEN	FECES	Yes	15	21	6	20	27	7
13668-3	CHICKEN	FECES	Yes	21	25	4	13	25	12
13668-6	CHICKEN	FECES	Yes	25	28	3	11	27	16
13286	ROE DEER	FECES	Yes	15	22	7	7	23	16
4967	SWINE	MEAT	Yes	20	27	7	29	32	3
5069	CHICKEN	MEAT	Yes	22	23	1	14	24	10
5162	CHICKEN	MEAT	Yes	20	24	4	13	24	11
4310	DOG	FECES	Yes	20	25	5	23	28	5
5057	HUMAN	URINE	Yes	13	20	7	5	21	16
15498-1	CATTLE	FECES	Yes	21	27	6	15	29	14
15498-2	CATTLE	FECES	Yes	14	22	8	19	26	7
15498-3	CATTLE	FECES	Yes	22	27	5	18	29	11
15498-4	CATTLE	FECES	Yes	18	24	6	23	30	7
15498-5	CATTLE	FECES	Yes	13	22	9	20	27	7
15498-6	CATTLE	FECES	Yes	19	22	3	21	28	7
15498-7	CATTLE	FECES	Yes	13	21	8	19	24	5
15498-8	CATTLE	FECES	Yes	16	23	7	21	30	9
15498-9	CATTLE	FECES	Yes	17	24	7	22	27	5
15498-10	CATTLE	FECES	Yes	16	24	8	20	27	7
14810	WILD BOAR	FECES	Yes	14	17	3	18	23	5
4768	DOG	FECES	Yes	21	25	4	11	25	14
4771	DOG	FECES	Yes	22	28	6	19	29	10
4776	DOG	FECES	Yes	20	25	5	17	27	10
4778	DOG	FECES	Yes	20	24	4	13	27	14
5084	DOG	FECES	Yes	17	22	5	12	23	11
18810	ROE DEER	FECES	Yes	15	20	5	16	22	6
4101	DEER	BRAIN	Yes	9	14	5	8	21	13
11992	CATTLE	BRAIN	No	18	20	2	21	22	1
5364	DOG	FECES	No	20	20	0	20	20	0
5475	DOG	FECES	Yes	13	14	1	15	20	5
5363	DOG	FECES	Yes	23	23	0	19	24	5
