# Supplementary material for: Comprehensive regional study of ESBL Escherichia coli: genomic insights into antimicrobial resistance and inter-source dissemination of ESBL genes
Source: Front Microbiol. 2025 Jun 10;16:1595652. doi: 10.3389/fmicb.2025.1595652 (PMC12185426; doi:10.3389/fmicb.2025.1595652)
Supplement: Supplementary file 3 [file Table_2.XLSX]

## Sheet: Host type
cgMLST pairwise allele differences – CATEGORY: Isolation source
Isolation source	Count	Minimum distance	Maximum distance	Number of STs (MLST)
Cattle	21	0	2293	12
Dog	19	0	2407	11
Poultry	24	0	2394	13
Swine	16	1	2387	7
Wild boar	5	1901	2360	5
Wild animal (other than wild boar)	12	4	2414	10
Sheep	4	0	2111	2

## Sheet: Farm 
cgMLST pairwise allele differences – CATEGORY: Farm
Farm	Isolation source	Count	Minimum distance	Maximum distance	Number of STs (MLST)
Farm 1	Poultry	8	0	2376	3
Farm 2	Cattle	6	0	1841	2
Farm 3	Cattle	4	0	2288	3
Farm 4	Swine	13	1	2378	5
Farm 5	Sheep	4	0	2111	2
Farm 6	Poultry	2	2379	2379	2
Farm 7	Poultry	3	1	672	2
Farm 8	Cattle	9	0	2177	5
Farm 9	Poultry	5	11	2354	4
