# Supplementary material for: Comprehensive regional study of ESBL Escherichia coli: genomic insights into antimicrobial resistance and inter-source dissemination of ESBL genes
Source: Front Microbiol. 2025 Jun 10;16:1595652. doi: 10.3389/fmicb.2025.1595652 (PMC12185426; doi:10.3389/fmicb.2025.1595652)
Supplement: Supplementary file 4 [file Table_3.XLSX]

## Sheet: Raw Data & Basic Calculations
Raw Data & Basic Calculations
Category	Total Samples	ESBL+	% Positive	Lower 95% CI	Upper 95% CI
Wild animals	301	21	6.98%	4.38%	10.41%
Environmental, animal and food matrices	519	76	14.64%	11.69%	18.05%
Companion animals	117	19	16.24%	10.08%	24.18%
Formulas used:
% Positive: =ESBL+/Total Samples
Lower 95% CI: =BETA.INV(0.025, ESBL+, Total Samples-ESBL++1)
Upper 95% CI: =BETA.INV(0.975, ESBL++1, Total Samples-ESBL+)
Percentage Calculations
Formula:
Percentage=(ESBL+ CasesTotal Samples)×100Percentage=(Total SamplesESBL+ Cases​)×100
Verification:
Wild animals: (21/301)×100=6.98%(21/301)×100=6.98%
Environmental, animal and food matrices: (76/519)×100=14.64%(76/519)×100=14.64%
Companion animals: (19/117)×100=16.24%(19/117)×100=16.24%
Chi-square Tests
Contingency Table:
	ESBL+	ESBL-	Total
Wild animals	21	280	301
Environmental, animal and food matrices	76	443	519
Companion animals	19	98	117
Verification Table
Metric	Wild animals vs Environmental	Wild animals vs Companion animals	Calculation Method
p-value	0.0008	0.0027	Fisher's exact test
Odds Ratio (95% CI)	0.44 (0.26-0.73)	0.39 (0.20-0.75)	Baptista-Pike method
Absolute Risk Difference	-7.66%	-9.26%	Percentage point difference
NNS	13	11	1/ARD
All calculations match peer-reviewed methods from:
Altman DG (1991) Practical Statistics for Medical Research
Newcombe RG (1998) Stat Med 17:873-890 for CIs

## Sheet: cases_wilddom_bernoulli
ID	LAT	LONG	CASI	SPECIE
42	41.7406	15.0637	1	DOM
56	41.7731	13.9496	1	WILD
60	41.7838	13.8298	1	WILD
76	41.8769	13.8892	1	WILD
112	42.0521	13.7343	1	WILD
121	42.0725	13.9207	1	WILD
129	42.0926	14.2595	1	WILD
134	42.12	14.3886	1	WILD
143	42.1567	14.3249	1	DOM
147	42.1731	13.5164	1	WILD
176	42.3014	13.4862	1	WILD
178	42.304	13.6176	1	WILD
189	42.324	13.5252	1	WILD
191	42.3251	13.5012	1	WILD
203	42.3398	13.407	1	WILD
205	42.3425	13.2829	1	WILD
207	42.3468	13.2632	1	WILD
212	42.3527	13.3904	1	WILD
219	42.3626	13.9318	1	DOM
229	42.399	13.312	1	WILD
234	42.4578	13.9732	1	WILD
236	42.485	13.7698	1	DOM
237	42.4877	13.767	1	DOM
238	42.49	13.798	1	DOM
242	42.5213	13.7371	1	DOM
245	42.5484	13.746	1	DOM
256	42.6159	13.9089	1	WILD
258	42.617	13.7779	1	DOM
262	42.6424	13.9396	1	DOM
268	42.67	13.6786	1	WILD
269	42.6738	13.8324	1	DOM
271	42.69	13.79	1	DOM
274	42.7003	13.7686	1	DOM
277	42.7127	13.7551	1	DOM
283	42.7927	13.8344	1	WILD
288	42.8132	13.6636	1	DOM

## Sheet: controlls_wilddom_bernoulli
ID	LAT	LONG	CONTROLLI	SPECIE
1	41.4372	14.6166	1	WILD
2	41.447	14.6621	1	DOM
3	41.4492	14.5048	1	WILD
4	41.4522	14.6703	1	DOM
5	41.4547	14.8453	1	WILD
6	41.4585	14.5725	1	WILD
7	41.4588	14.7896	1	WILD
8	41.4656	14.6428	1	WILD
9	41.4737	14.5407	1	WILD
10	41.475	14.8281	1	WILD
11	41.4821	14.4237	1	WILD
12	41.4821	14.4737	1	WILD
13	41.4822	14.5887	1	WILD
14	41.4939	14.5896	1	WILD
15	41.4955	14.4111	1	WILD
16	41.4965	14.5262	1	WILD
17	41.4991	14.6085	1	WILD
18	41.5064	14.4806	1	WILD
19	41.5264	14.5581	1	WILD
20	41.5296	14.5291	1	WILD
21	41.5329	14.387	1	WILD
22	41.5358	14.3791	1	WILD
23	41.5359	14.3788	1	WILD
24	41.5361	14.3788	1	WILD
25	41.5366	14.3765	1	WILD
26	41.5552	14.1199	1	WILD
27	41.5608	14.6356	1	WILD
28	41.5717	14.5163	1	WILD
29	41.5801	14.5986	1	WILD
30	41.5832	14.2216	1	WILD
31	41.5908	14.567	1	WILD
32	41.5945	14.3103	1	DOM
33	41.6174	14.6654	1	WILD
34	41.6325	14.4724	1	WILD
35	41.6415	14.321	1	WILD
36	41.6536	14.2256	1	DOM
37	41.6563	14.7104	1	WILD
38	41.6674	14.5589	1	WILD
39	41.6733	14.3447	1	WILD
40	41.6841	14.0439	1	WILD
41	41.7009	14.3227	1	WILD
43	41.7451	14.065	1	WILD
44	41.7456	14.3029	1	WILD
45	41.7461	13.7192	1	WILD
46	41.7467	14.0382	1	WILD
47	41.7474	14.4337	1	WILD
48	41.7496	14.0818	1	WILD
49	41.7499	13.9916	1	WILD
50	41.7512	14.7655	1	WILD
51	41.7606	14.209	1	WILD
52	41.7651	13.9445	1	WILD
53	41.7664	13.9454	1	WILD
54	41.7668	13.9462	1	WILD
55	41.7707	13.9506	1	WILD
57	41.7802	13.8336	1	WILD
58	41.7815	13.9073	1	WILD
59	41.7828	14.1284	1	WILD
61	41.7848	14.3888	1	WILD
62	41.7865	13.7962	1	WILD
63	41.7927	14.1359	1	WILD
64	41.7945	14.9606	1	WILD
65	41.8022	14.7982	1	WILD
66	41.81	14.41	1	WILD
67	41.8364	14.19	1	WILD
68	41.8476	14.9377	1	WILD
69	41.8539	14.2805	1	WILD
70	41.8539	14.6039	1	WILD
71	41.8555	14.6045	1	WILD
72	41.8559	14.2012	1	WILD
73	41.857	14.8907	1	WILD
74	41.8584	13.7673	1	WILD
75	41.8765	13.6108	1	WILD
77	41.9022	14.6437	1	WILD
78	41.9106	14.9519	1	WILD
79	41.9129	15.1107	1	WILD
80	41.9177	15.0866	1	WILD
81	41.9348	14.3339	1	WILD
82	41.9431	14.7333	1	WILD
83	41.9496	13.6889	1	WILD
84	41.9499	13.5939	1	WILD
85	41.96	13.6755	1	WILD
86	41.9671	13.3535	1	WILD
87	41.9682	15.0065	1	WILD
88	41.9694	15.0355	1	WILD
89	41.9708	14.9695	1	WILD
90	41.9752	14.98	1	WILD
91	41.9811	13.447	1	WILD
92	41.9836	13.445	1	WILD
93	41.9921	14.9819	1	WILD
94	41.9928	14.9815	1	WILD
95	41.9931	14.9813	1	WILD
96	41.9945	14.9807	1	WILD
97	41.9959	14.2862	1	WILD
98	41.9982	14.9541	1	WILD
99	42.0015	13.403	1	WILD
100	42.0024	13.3871	1	WILD
101	42.0057	13.6478	1	WILD
102	42.0096	13.3469	1	WILD
103	42.0115	13.3989	1	WILD
104	42.0121	13.351	1	WILD
105	42.021	14.6416	1	WILD
106	42.0211	13.276	1	WILD
107	42.0212	13.701	1	WILD
108	42.0318	14.86	1	WILD
109	42.0319	14.5394	1	WILD
110	42.0495	13.8588	1	WILD
111	42.0508	14.8135	1	WILD
112	42.0521	13.7343	1	WILD
113	42.0548	13.2984	1	WILD
114	42.0553	13.6206	1	WILD
115	42.0596	13.33	1	WILD
116	42.0613	13.0364	1	WILD
117	42.0625	13.3867	1	WILD
118	42.0628	13.3864	1	WILD
119	42.0669	14.7748	1	WILD
120	42.0695	13.3651	1	WILD
122	42.0744	14.1621	1	WILD
123	42.079	13.2431	1	WILD
124	42.0848	14.2075	1	WILD
125	42.0854	14.6235	1	WILD
126	42.0871	13.5333	1	WILD
127	42.0882	13.2355	1	WILD
128	42.091	13.3893	1	WILD
130	42.0991	13.3422	1	WILD
131	42.1047	14.706	1	WILD
132	42.1101	13.3141	1	WILD
133	42.1161	13.3047	1	WILD
135	42.1217	14.7004	1	WILD
136	42.1232	14.569	1	WILD
137	42.1244	14.3467	1	WILD
138	42.1257	13.1226	1	WILD
139	42.1292	14.432	1	WILD
140	42.1354	14.2348	1	WILD
141	42.1427	13.5099	1	WILD
142	42.1564	14.6293	1	WILD
144	42.1608	14.2375	1	WILD
145	42.1704	13.517	1	WILD
146	42.1715	13.517	1	WILD
148	42.1733	14.5419	1	WILD
149	42.1745	14.6931	1	WILD
150	42.1746	14.6935	1	WILD
151	42.1821	13.663	1	WILD
152	42.1881	14.2839	1	WILD
153	42.2033	14.4439	1	WILD
154	42.205	14.5392	1	WILD
155	42.2222	14.4448	1	WILD
156	42.2369	13.7182	1	WILD
157	42.2397	14.483	1	WILD
158	42.2407	13.5943	1	WILD
159	42.2468	14.1994	1	WILD
160	42.2497	13.5824	1	WILD
161	42.2549	13.808	1	WILD
162	42.2551	14.3171	1	WILD
163	42.2751	13.7347	1	WILD
164	42.2772	13.7277	1	WILD
165	42.2813	13.458	1	WILD
166	42.2849	13.5047	1	WILD
167	42.286	13.7475	1	WILD
168	42.2862	13.6281	1	WILD
169	42.2886	13.644	1	WILD
170	42.2954	13.5362	1	WILD
171	42.2955	13.6341	1	WILD
172	42.2957	14.2279	1	WILD
173	42.2963	13.6329	1	WILD
174	42.2965	13.2858	1	WILD
175	42.2969	13.6321	1	WILD
177	42.3014	13.5247	1	WILD
179	42.3043	13.6164	1	WILD
180	42.3071	14.4455	1	WILD
181	42.3147	13.5975	1	WILD
182	42.3154	13.596	1	WILD
183	42.3163	13.571	1	WILD
184	42.3171	13.2831	1	WILD
185	42.3175	13.2833	1	WILD
186	42.3178	13.583	1	WILD
187	42.3219	13.5024	1	WILD
188	42.3238	13.5859	1	WILD
190	42.324	13.5173	1	WILD
192	42.3253	13.5048	1	WILD
193	42.3259	13.3066	1	WILD
194	42.3264	13.3964	1	WILD
195	42.327	13.4953	1	WILD
196	42.3272	13.2829	1	WILD
197	42.3277	13.4906	1	WILD
198	42.3293	14.1788	1	WILD
199	42.3358	13.3807	1	WILD
200	42.3365	13.3199	1	WILD
201	42.3391	13.2843	1	WILD
202	42.3396	13.4033	1	WILD
204	42.3399	13.2838	1	WILD
206	42.3458	13.2102	1	WILD
208	42.347	14.3655	1	WILD
209	42.3471	13.2945	1	WILD
210	42.3472	14.1666	1	WILD
211	42.3525	13.4208	1	WILD
213	42.3547	13.2828	1	WILD
214	42.3576	13.2842	1	WILD
215	42.3611	13.3515	1	WILD
216	42.3612	13.3642	1	WILD
217	42.3619	13.4731	1	WILD
218	42.3623	13.3124	1	WILD
220	42.3639	13.1824	1	WILD
221	42.3651	13.4579	1	WILD
222	42.3682	13.3265	1	WILD
223	42.3689	13.1718	1	WILD
224	42.3696	13.4325	1	WILD
225	42.3726	13.3098	1	WILD
226	42.3748	13.5175	1	WILD
227	42.3835	14.2913	1	WILD
228	42.3877	14.2747	1	WILD
229	42.399	13.312	1	WILD
230	42.4008	13.4153	1	WILD
231	42.4414	13.2806	1	WILD
232	42.4473	14.2478	1	WILD
233	42.4553	13.9677	1	WILD
235	42.4583	13.2418	1	WILD
236	42.485	13.7698	1	DOM
237	42.4877	13.767	1	DOM
238	42.49	13.798	1	DOM
239	42.4988	13.9748	1	DOM
240	42.5124	13.6255	1	WILD
241	42.5147	13.6437	1	WILD
242	42.5213	13.7371	1	DOM
243	42.5313	13.6617	1	WILD
244	42.5452	13.7433	1	DOM
245	42.5484	13.746	1	DOM
246	42.5602	13.7784	1	WILD
247	42.5634	13.5672	1	WILD
248	42.5806	14.084	1	WILD
249	42.5932	13.811	1	WILD
250	42.5939	13.6519	1	WILD
251	42.597	13.9249	1	DOM
252	42.5997	13.8901	1	DOM
253	42.6075	13.8604	1	WILD
254	42.6154	13.769	1	WILD
255	42.6158	13.8905	1	DOM
257	42.6163	13.9126	1	WILD
258	42.617	13.7779	1	DOM
259	42.6181	13.9098	1	DOM
260	42.623	13.965	1	DOM
261	42.624	13.966	1	DOM
262	42.6424	13.9396	1	DOM
263	42.6459	13.6489	1	WILD
264	42.6609	13.7247	1	DOM
265	42.6644	13.7144	1	WILD
266	42.6656	13.8927	1	WILD
267	42.6694	13.7249	1	WILD
269	42.6738	13.8324	1	DOM
270	42.6837	13.6666	1	WILD
271	42.69	13.79	1	DOM
272	42.6913	13.7777	1	WILD
273	42.6953	13.8088	1	WILD
274	42.7003	13.7686	1	DOM
275	42.7042	13.7239	1	WILD
276	42.7066	13.8699	1	WILD
278	42.7572	13.6672	1	WILD
279	42.7648	13.9415	1	WILD
280	42.7737	13.7981	1	WILD
281	42.7758	13.7643	1	WILD
282	42.7786	13.7751	1	WILD
284	42.7932	13.7622	1	DOM
285	42.7943	13.8733	1	WILD
286	42.796	13.7045	1	DOM
287	42.8019	13.6478	1	DOM
288	42.8132	13.6636	1	DOM
289	42.8667	13.8021	1	WILD

## Sheet: coord_unic_bernoulli
ID	LAT	LONG	SPECIE
1	41.4372	14.6166	WILD
2	41.447	14.6621	DOM
3	41.4492	14.5048	WILD
4	41.4522	14.6703	DOM
5	41.4547	14.8453	WILD
6	41.4585	14.5725	WILD
7	41.4588	14.7896	WILD
8	41.4656	14.6428	WILD
9	41.4737	14.5407	WILD
10	41.475	14.8281	WILD
11	41.4821	14.4237	WILD
12	41.4821	14.4737	WILD
13	41.4822	14.5887	WILD
14	41.4939	14.5896	WILD
15	41.4955	14.4111	WILD
16	41.4965	14.5262	WILD
17	41.4991	14.6085	WILD
18	41.5064	14.4806	WILD
19	41.5264	14.5581	WILD
20	41.5296	14.5291	WILD
21	41.5329	14.387	WILD
22	41.5358	14.3791	WILD
23	41.5359	14.3788	WILD
24	41.5361	14.3788	WILD
25	41.5366	14.3765	WILD
26	41.5552	14.1199	WILD
27	41.5608	14.6356	WILD
28	41.5717	14.5163	WILD
29	41.5801	14.5986	WILD
30	41.5832	14.2216	WILD
31	41.5908	14.567	WILD
32	41.5945	14.3103	DOM
33	41.6174	14.6654	WILD
34	41.6325	14.4724	WILD
35	41.6415	14.321	WILD
36	41.6536	14.2256	DOM
37	41.6563	14.7104	WILD
38	41.6674	14.5589	WILD
39	41.6733	14.3447	WILD
40	41.6841	14.0439	WILD
41	41.7009	14.3227	WILD
42	41.7406	15.0637	DOM
43	41.7451	14.065	WILD
44	41.7456	14.3029	WILD
45	41.7461	13.7192	WILD
46	41.7467	14.0382	WILD
47	41.7474	14.4337	WILD
48	41.7496	14.0818	WILD
49	41.7499	13.9916	WILD
50	41.7512	14.7655	WILD
51	41.7606	14.209	WILD
52	41.7651	13.9445	WILD
53	41.7664	13.9454	WILD
54	41.7668	13.9462	WILD
55	41.7707	13.9506	WILD
56	41.7731	13.9496	WILD
57	41.7802	13.8336	WILD
58	41.7815	13.9073	WILD
59	41.7828	14.1284	WILD
60	41.7838	13.8298	WILD
61	41.7848	14.3888	WILD
62	41.7865	13.7962	WILD
63	41.7927	14.1359	WILD
64	41.7945	14.9606	WILD
65	41.8022	14.7982	WILD
66	41.81	14.41	WILD
67	41.8364	14.19	WILD
68	41.8476	14.9377	WILD
69	41.8539	14.2805	WILD
70	41.8539	14.6039	WILD
71	41.8555	14.6045	WILD
72	41.8559	14.2012	WILD
73	41.857	14.8907	WILD
74	41.8584	13.7673	WILD
75	41.8765	13.6108	WILD
76	41.8769	13.8892	WILD
77	41.9022	14.6437	WILD
78	41.9106	14.9519	WILD
79	41.9129	15.1107	WILD
80	41.9177	15.0866	WILD
81	41.9348	14.3339	WILD
82	41.9431	14.7333	WILD
83	41.9496	13.6889	WILD
84	41.9499	13.5939	WILD
85	41.96	13.6755	WILD
86	41.9671	13.3535	WILD
87	41.9682	15.0065	WILD
88	41.9694	15.0355	WILD
89	41.9708	14.9695	WILD
90	41.9752	14.98	WILD
91	41.9811	13.447	WILD
92	41.9836	13.445	WILD
93	41.9921	14.9819	WILD
94	41.9928	14.9815	WILD
95	41.9931	14.9813	WILD
96	41.9945	14.9807	WILD
97	41.9959	14.2862	WILD
98	41.9982	14.9541	WILD
99	42.0015	13.403	WILD
100	42.0024	13.3871	WILD
101	42.0057	13.6478	WILD
102	42.0096	13.3469	WILD
103	42.0115	13.3989	WILD
104	42.0121	13.351	WILD
105	42.021	14.6416	WILD
106	42.0211	13.276	WILD
107	42.0212	13.701	WILD
108	42.0318	14.86	WILD
109	42.0319	14.5394	WILD
110	42.0495	13.8588	WILD
111	42.0508	14.8135	WILD
112	42.0521	13.7343	WILD
113	42.0548	13.2984	WILD
114	42.0553	13.6206	WILD
115	42.0596	13.33	WILD
116	42.0613	13.0364	WILD
117	42.0625	13.3867	WILD
118	42.0628	13.3864	WILD
119	42.0669	14.7748	WILD
120	42.0695	13.3651	WILD
121	42.0725	13.9207	WILD
122	42.0744	14.1621	WILD
123	42.079	13.2431	WILD
124	42.0848	14.2075	WILD
125	42.0854	14.6235	WILD
126	42.0871	13.5333	WILD
127	42.0882	13.2355	WILD
128	42.091	13.3893	WILD
129	42.0926	14.2595	WILD
130	42.0991	13.3422	WILD
131	42.1047	14.706	WILD
132	42.1101	13.3141	WILD
133	42.1161	13.3047	WILD
134	42.12	14.3886	WILD
135	42.1217	14.7004	WILD
136	42.1232	14.569	WILD
137	42.1244	14.3467	WILD
138	42.1257	13.1226	WILD
139	42.1292	14.432	WILD
140	42.1354	14.2348	WILD
141	42.1427	13.5099	WILD
142	42.1564	14.6293	WILD
143	42.1567	14.3249	DOM
144	42.1608	14.2375	WILD
145	42.1704	13.517	WILD
146	42.1715	13.517	WILD
147	42.1731	13.5164	WILD
148	42.1733	14.5419	WILD
149	42.1745	14.6931	WILD
150	42.1746	14.6935	WILD
151	42.1821	13.663	WILD
152	42.1881	14.2839	WILD
153	42.2033	14.4439	WILD
154	42.205	14.5392	WILD
155	42.2222	14.4448	WILD
156	42.2369	13.7182	WILD
157	42.2397	14.483	WILD
158	42.2407	13.5943	WILD
159	42.2468	14.1994	WILD
160	42.2497	13.5824	WILD
161	42.2549	13.808	WILD
162	42.2551	14.3171	WILD
163	42.2751	13.7347	WILD
164	42.2772	13.7277	WILD
165	42.2813	13.458	WILD
166	42.2849	13.5047	WILD
167	42.286	13.7475	WILD
168	42.2862	13.6281	WILD
169	42.2886	13.644	WILD
170	42.2954	13.5362	WILD
171	42.2955	13.6341	WILD
172	42.2957	14.2279	WILD
173	42.2963	13.6329	WILD
174	42.2965	13.2858	WILD
175	42.2969	13.6321	WILD
176	42.3014	13.4862	WILD
177	42.3014	13.5247	WILD
178	42.304	13.6176	WILD
179	42.3043	13.6164	WILD
180	42.3071	14.4455	WILD
181	42.3147	13.5975	WILD
182	42.3154	13.596	WILD
183	42.3163	13.571	WILD
184	42.3171	13.2831	WILD
185	42.3175	13.2833	WILD
186	42.3178	13.583	WILD
187	42.3219	13.5024	WILD
188	42.3238	13.5859	WILD
189	42.324	13.5252	WILD
190	42.324	13.5173	WILD
191	42.3251	13.5012	WILD
192	42.3253	13.5048	WILD
193	42.3259	13.3066	WILD
194	42.3264	13.3964	WILD
195	42.327	13.4953	WILD
196	42.3272	13.2829	WILD
197	42.3277	13.4906	WILD
198	42.3293	14.1788	WILD
199	42.3358	13.3807	WILD
200	42.3365	13.3199	WILD
201	42.3391	13.2843	WILD
202	42.3396	13.4033	WILD
203	42.3398	13.407	WILD
204	42.3399	13.2838	WILD
205	42.3425	13.2829	WILD
206	42.3458	13.2102	WILD
207	42.3468	13.2632	WILD
208	42.347	14.3655	WILD
209	42.3471	13.2945	WILD
210	42.3472	14.1666	WILD
211	42.3525	13.4208	WILD
212	42.3527	13.3904	WILD
213	42.3547	13.2828	WILD
214	42.3576	13.2842	WILD
215	42.3611	13.3515	WILD
216	42.3612	13.3642	WILD
217	42.3619	13.4731	WILD
218	42.3623	13.3124	WILD
219	42.3626	13.9318	DOM
220	42.3639	13.1824	WILD
221	42.3651	13.4579	WILD
222	42.3682	13.3265	WILD
223	42.3689	13.1718	WILD
224	42.3696	13.4325	WILD
225	42.3726	13.3098	WILD
226	42.3748	13.5175	WILD
227	42.3835	14.2913	WILD
228	42.3877	14.2747	WILD
229	42.399	13.312	WILD
230	42.4008	13.4153	WILD
231	42.4414	13.2806	WILD
232	42.4473	14.2478	WILD
233	42.4553	13.9677	WILD
234	42.4578	13.9732	WILD
235	42.4583	13.2418	WILD
236	42.485	13.7698	DOM
237	42.4877	13.767	DOM
238	42.49	13.798	DOM
239	42.4988	13.9748	DOM
240	42.5124	13.6255	WILD
241	42.5147	13.6437	WILD
242	42.5213	13.7371	DOM
243	42.5313	13.6617	WILD
244	42.5452	13.7433	DOM
245	42.5484	13.746	DOM
246	42.5602	13.7784	WILD
247	42.5634	13.5672	WILD
248	42.5806	14.084	WILD
249	42.5932	13.811	WILD
250	42.5939	13.6519	WILD
251	42.597	13.9249	DOM
252	42.5997	13.8901	DOM
253	42.6075	13.8604	WILD
254	42.6154	13.769	WILD
255	42.6158	13.8905	DOM
256	42.6159	13.9089	WILD
257	42.6163	13.9126	WILD
258	42.617	13.7779	DOM
259	42.6181	13.9098	DOM
260	42.623	13.965	DOM
261	42.624	13.966	DOM
262	42.6424	13.9396	DOM
263	42.6459	13.6489	WILD
264	42.6609	13.7247	DOM
265	42.6644	13.7144	WILD
266	42.6656	13.8927	WILD
267	42.6694	13.7249	WILD
268	42.67	13.6786	WILD
269	42.6738	13.8324	DOM
270	42.6837	13.6666	WILD
271	42.69	13.79	DOM
272	42.6913	13.7777	WILD
273	42.6953	13.8088	WILD
274	42.7003	13.7686	DOM
275	42.7042	13.7239	WILD
276	42.7066	13.8699	WILD
277	42.7127	13.7551	DOM
278	42.7572	13.6672	WILD
279	42.7648	13.9415	WILD
280	42.7737	13.7981	WILD
281	42.7758	13.7643	WILD
282	42.7786	13.7751	WILD
283	42.7927	13.8344	WILD
284	42.7932	13.7622	DOM
285	42.7943	13.8733	WILD
286	42.796	13.7045	DOM
287	42.8019	13.6478	DOM
288	42.8132	13.6636	DOM
289	42.8667	13.8021	WILD

## Sheet: Test_Z
Category 1	Category 2	Z-score	p-value
Companion animals	Wild animals	2.89015	0.00385061
Environmental, animal and food matrices	Wild animals	3.27667	0.00105038
Environmental, animal and food matrices	Companion animals	-0.437437	0.661795

## Sheet: Test_Chi2_Pearson
Test	Statistics	p-value
Chi-square	12.1593	0.00228899
Pearson Correlation	-0.112804	0.928034

## Sheet: Pairwise Comparisons
Pairwise Comparisons
Comparison	χ² Value	p-value	Adj. p-value	Odds Ratio	Risk Difference
Wild animals vs Environmental, animal and food matrices	11.24	0.0008	0.0024	0.44	-7.66%
Wild animals vs Companion animals	8.97	0.0027	0.0081	0.39	-9.26%
Environmental, animal and food matrices vs Companion animals	0.18	0.6698	10000	0.88	-1.60%
Formulas:
Odds Ratio: =(a*d)/(b*c) (2x2 contingency)
Risk Difference: =%Pos1 - %Pos2

## Sheet: Trend Analysis
Trend Analysis
Test	Z-value	p-value
Cochran-Armitage	3.24	0.0012

## Sheet: Logistic Regression Output
Logistic Regression Output
Variable	Coeff	Std Err	z-value	p-value	OR (95% CI)
Environmental, animal and food matrices	0.743	0.267	2.78	0.005	2.10 (1.25-3.55)
Companion animals	0.860	0.307	2.80	0.005	2.36 (1.30-4.31)

## Sheet: Power Analysis
Power Analysis
Parameter	Value
Observed power	92.4%
α-level	0.05
Min detectable ES	5.8%

[truncated: 4 more sheets: Wild animals sampling results, Environmental, animal and food , Companion animal, Human]
